# Supplementary material for: The Dual Role of AQP4 in Cytotoxic and Vasogenic Edema Following Spinal Cord Contusion and Its Possible Association With Energy Metabolism via COX5A
Source: Front Neurosci. 2019 Jun 14;13:584. doi: 10.3389/fnins.2019.00584 (PMC6587679; doi:10.3389/fnins.2019.00584)
Supplement: TABLE S1 — Analysis of BBB score after AQP4-RNAi. [file Table_1.XLSX]

## Sheet: Sheet1
实验组：1	AQP4 SH
对照组：2	Vector								pre	1d	3d	5d	7d	14d
	pre	1d	3d	5d	7d	14d			19	3	0	6		11
1	19	3	0	6	2	11			21	0	0		8.3	10.7
1	21	0	0	1	8.3	10.7			20	0	1.3	6	9	10.3
1	20	1	0.3	6						2	0	6		11
1	20	0	1.3	6	9	10.3			21	0	0		9	10.7
1	14	2	0	6	2	11			20	0.3	1	6.3	9	9.7
1	21	0	0	1	9	10.7		mean	20.2	0.883333	0.383333	6.075	8.825	10.5667
1	21	1	2.3	6					21	0	0.3	0.7	1.3	6.7
1	20	0.3	1	6.3	9	9.7			21	0	1	0.3	1.3
1	21	0	0.3	0	0				21	0	0.7	1	2.7	9.7
1	0	0	0	0.7	0	1.3			21	0.3	0	1
2	21	0	0.3	0.7	1.3	6.7			21	0	0.3	0.7	2
2	21	0	1	0.3	1.3	10.7			21	0.3	0.7	2	3	7.7
2	21	0	0.7	1	2.7	9.7			21	0.3	0.3	0	2
2	21	0.3	0	1	0.7	2.3		mean	21	0.128571	0.471429	0.814286	2.05	8.03333
2	21	0	0.3	0.7	2	3
2	21	0.3	0.7	2	3	7.7			pre	1d	3d	5d	7d	14d
2	21	0.3	0.3	0	2	3.3		AQP4-RNAi-LV	19.1667	0.883333	0.383333	6.075	8.825	10.5667
								Vector	21	0.128571	0.471429	0.814286	2.05	8.03333
ID	date	score1	score2
1	pre	19	21
2	pre	21	21
3	pre	20	21
4	pre		21
5	pre	21	21
6	pre	20	21
7	pre		21
8	1	3	0
9	1	0	0
10	1	0	0
11	1	2	0.3
12	1	0	0
13	1	0.3	0.3
14	1		0.3
15	3	0	0.3
16	3	0	1										Std. Deviation	Std. Deviation
17	3	1.3	0.7										1	2
18	3	0	0			Group Statistics							0.83666	0
19	3	0	0.3				group	N	Mean	Std. Deviation	Std. Error Mean		1.29679	0.160357
20	3	1	0.7			pre	1	5	20.2	0.83666	0.374166		0.601387	0.340168
21	3		0.3				2	7	21	0	0		0.15	0.636209
22	5	6	0.7			d1	1	6	0.883333	1.29679	0.529413		0.35	0.700714
23	5		0.3				2	7	0.128571	0.160357	0.0606092		0.496655	1.52753
24	5	6	1			d3	1	6	0.383333	0.601387	0.245515
25	5	6	1				2	7	0.471429	0.340168	0.128571
26	5		0.7			d5	1	4	6.075	0.15	0.075
27	5	6.3	2				2	7	0.814286	0.636209	0.240464
28	5		0			d7	1	4	8.825	0.35	0.175
29	7		1.3				2	6	2.05	0.700714	0.286065
30	7	8.3	1.3			d14	1	6	10.5667	0.496655	0.202759
31	7	9	2.7				2	3	8.03333	1.52753	0.881917
32	7
33	7	9	2
34	7	9	3			Independent Samples Test
35	7		2					Levene's Test for Equality of Variances		t-test for Equality of Means
36	14	11	6.7												95% Confidence Interval of the Difference
37	14	10.7						F	Sig.	t	df	Sig. (2-tailed)	Mean Difference	Std. Error Difference	Lower	Upper
38	14	10.3	9.7			pre	Equal variances assumed	15.8865	0.00257675	-2.58199	10	0.0273229	-0.8	0.309839	-1.49036	-0.109636
39	14	11					Equal variances not assumed			-2.13809	4	0.0993007	-0.8	0.374166	-1.83885	0.238851
40	14	10.7				d1	Equal variances assumed	21.3563	0.000738814	1.53764	11	0.152388	0.754762	0.490856	-0.325605	1.83513
41	14	9.7	7.7				Equal variances not assumed			1.41641	5.13119	0.214399	0.754762	0.532871	-0.604559	2.11408
42	14					d3	Equal variances assumed	4.92501	0.0484301	-0.331974	11	0.746148	-0.0880952	0.265368	-0.672166	0.495975
							Equal variances not assumed			-0.317869	7.63964	0.759098	-0.0880952	0.277143	-0.732474	0.556284
						d5	Equal variances assumed	2.38812	0.15666	15.9375	9	6.65599e-08	5.26071	0.330084	4.51401	6.00742
							Equal variances not assumed			20.885	7.08994	1.25085e-07	5.26071	0.251889	4.66662	5.85481
						d7	Equal variances assumed	1.67617	0.231549	17.6703	8	1.07575e-07	6.775	0.383413	5.89085	7.65915
							Equal variances not assumed			20.2029	7.65564	6.42773e-08	6.775	0.335348	5.99559	7.55441
						d14	Equal variances assumed	5.61857	0.0495805	3.90239	7	0.00588077	2.53333	0.649175	0.998278	4.06839
							Equal variances not assumed			2.7995	2.21454	0.0958873	2.53333	0.904925	-1.0202	6.08687
