# Supplementary material for: The Dual Role of AQP4 in Cytotoxic and Vasogenic Edema Following Spinal Cord Contusion and Its Possible Association With Energy Metabolism via COX5A
Source: Front Neurosci. 2019 Jun 14;13:584. doi: 10.3389/fnins.2019.00584 (PMC6587679; doi:10.3389/fnins.2019.00584)
Supplement: TABLE S2 — Analysis of BBB score after SCC. [file Table_2.XLS]

## Sheet: Sheet1
ID	d1	d3	d5	d7	d14	d28
1	0	0.3	0.7	1.3	6.7	15.3			ID	d1	d3	d5	d7	d14	d28
2	0	1	0.3	1.3	10.7	16.7			1	0	0.3	0.7	1.3	6.7	15.3
3	0	0.7	1	2.7	9.7	15.3			2	0	1	0.3	1.3	10.7	16.7
4	0.3	0	1	0.7	2.3	8.3			3	0	0.7	1	2.7	9.7	15.3
5	0	0.7	1	1.7	8.7				4	0.3	0	1	0.7	2.3	8.3
6	0	0	1.7	2	8.3				5	0	0.3	0.7	2	3	9
7	0	0.3	1	1.3	6				6	0.3	0.7	2	3	7.7	17
8	0	0	0	0					7	0.3	0.3	0	2	3.3	10.7
9	0	0	0.3	1.3						0.128571	0.471429	0.814286	1.85714	6.2	13.1857
10	0	0	0.3	0
11	0	0	0	0
12	0	0	0
13	0.3	0	1.7
14	0	0.3	0
15	0	0.7	1
16	0	0
17	0	0
18	0	0
19	0.7	0
21	0	0.3	0.7	2	3	9
22	0.3	0.7	2	3	7.7	17
23	0.3	0.3	0	2	3.3	10.7
24	0	0	1	2	10
25	0	0.7	2.7	2.7	9.7
26	0	0	0.7	1.7	8.3
27	0	1	2.7	4	12
28	0	0.7	2.3	3
29	0	0.3	1.3	1.7
30	0.3	0.3	1.3	3
31	0	0	0.3	0
32	0	0	0.3
33	0	2	2.7
34	0	0.7	1.7
35	0	0	0.7
36	0	0
37	0	0.3
38	0	0
39	0	0
40	0
41	1
42	0
43	0
ID	date	score
1	1	0		Report
2	1	0		score						Descriptives
3	1	0		date	SCI	sham	N	Std. Deviation		score
4	1	0.3		1d	0.128571	21	7	0.160357			N	Mean	Std. Deviation	Std. Error	95% Confidence Interval for Mean		Minimum	Maximum
5	1	0		3d	0.471429	21	7	0.340168							Lower Bound	Upper Bound
6	1	0.3		5d	0.814286	21	7	0.636209		1	7	0.128571	0.160357	0.0606092	-0.0197338	0.276877	0	0.3
7	1	0.3		7d	1.85714	21	7	0.818244		3	7	0.471429	0.340168	0.128571	0.156826	0.786032	0	1
8	3	0.3		14d	6.2	21	7	3.38772		5	7	0.814286	0.636209	0.240464	0.225891	1.40268	0	2
9	3	1		28d	13.1857	21	7	3.72846		7	7	1.85714	0.818244	0.309267	1.10039	2.61389	0.7	3
10	3	0.7		Total	3.77619		42	5.12582		14	7	6.2	3.38772	1.28044	3.06688	9.33312	2.3	10.7
11	3	0								28	7	13.1857	3.72846	1.40923	9.73746	16.634	8.3	17
12	3	0.3								Total	42	3.77619	5.12582	0.790932	2.17887	5.37351	0	17
13	3	0.7	ANOVA
14	3	0.3	score
15	5	0.7		Sum of Squares	df	Mean Square	F	Sig.
16	5	0.3	Between Groups	917.673	5	183.535	41.4084	5.96494e-14
17	5	1	Within Groups	159.563	36	4.4323
18	5	1	Total	1077.24	41
19	5	0.7
20	5	2
21	5	0
22	7	1.3
23	7	1.3
24	7	2.7		Multiple Comparisons
25	7	0.7		Dependent Variable:score
26	7	2			(I) date	(J) date	Mean Difference (I-J)	Std. Error	Sig.	95% Confidence Interval
27	7	3								Lower Bound	Upper Bound
28	7	2		Dunnett T3	1	3	-0.342857	0.142141	0.345716	-0.886068	0.200354
29	14	6.7				5	-0.685714	0.247985	0.244385	-1.70193	0.330499
30	14	10.7				7	-1.72857*	0.31515	0.012717	-3.04018	-0.416965
31	14	9.7				14	-6.07143*	1.28187	0.0311205	-11.5424	-0.600461
32	14	2.3				28	-13.05714*	1.41053	0.000940423	-19.079	-7.03532
33	14	3			3	1	0.342857	0.142141	0.345716	-0.200354	0.886068
34	14	7.7				5	-0.342857	0.272679	0.938849	-1.36614	0.680424
35	14	3.3				7	-1.38571*	0.334928	0.0360624	-2.68819	-0.0832422
36	28	15.3				14	-5.72857*	1.28688	0.0402548	-11.1893	-0.267845
37	28	16.7				28	-12.71429*	1.41508	0.00104183	-18.7267	-6.70187
38	28	15.3			5	1	0.685714	0.247985	0.244385	-0.330499	1.70193
39	28	8.3				3	0.342857	0.272679	0.938849	-0.680424	1.36614
40	28	9				7	-1.04286	0.391752	0.222612	-2.44584	0.360123
41	28	17				14	-5.38571	1.30282	0.0520517	-10.819	0.0475288
42	28	10.7				28	-12.37143*	1.42959	0.00105686	-18.3577	-6.38512
					7	1	1.72857*	0.31515	0.012717	0.416965	3.04018
						3	1.38571*	0.334928	0.0360624	0.0832422	2.68819
						5	1.04286	0.391752	0.222612	-0.360123	2.44584
						14	-4.34286	1.31726	0.130099	-9.75746	1.07175
						28	-11.32857*	1.44276	0.00158341	-17.296	-5.36111
					14	1	6.07143*	1.28187	0.0311205	0.600461	11.5424
						3	5.72857*	1.28688	0.0402548	0.267845	11.1893
						5	5.38571	1.30282	0.0520517	-0.0475288	10.819
						7	4.34286	1.31726	0.130099	-1.07175	9.75746
						28	-6.98571*	1.90406	0.0405059	-13.7385	-0.232892
					28	1	13.05714*	1.41053	0.000940423	7.03532	19.079
						3	12.71429*	1.41508	0.00104183	6.70187	18.7267
						5	12.37143*	1.42959	0.00105686	6.38512	18.3577
						7	11.32857*	1.44276	0.00158341	5.36111	17.296
						14	6.98571*	1.90406	0.0405059	0.232892	13.7385
