# Supplementary material for: The Dual Role of AQP4 in Cytotoxic and Vasogenic Edema Following Spinal Cord Contusion and Its Possible Association With Energy Metabolism via COX5A
Source: Front Neurosci. 2019 Jun 14;13:584. doi: 10.3389/fnins.2019.00584 (PMC6587679; doi:10.3389/fnins.2019.00584)
Supplement: TABLE S3 — Analysis of neurons areas after SCC. [file Table_3.XLS]

## Sheet: Sheet2
Motor neuron area of anterior horn
sham	1d	3d	7d	14d
4.858	6.372	5.736	5.852	2.643
1.907	4.828	4.663	6.89	3.516
5.32	5.078	4.409	5.468	2.943
2.96	2.95	3.657	2.588	4.897
2.872	1.762	1.849	8.167	3.844
2.517		8.873	7.486	5.612
		8.467	7.161	3.789
		5.976	6.052	4.492
		4.136		1.822
				2.943
sham	1d	3d	7d	14d
3.40567	4.198	5.30733	6.208	3.6501
												3d	7d	14d
												1.55882	1.82353	1.05882
