# Supplementary material for: The Dual Role of AQP4 in Cytotoxic and Vasogenic Edema Following Spinal Cord Contusion and Its Possible Association With Energy Metabolism via COX5A
Source: Front Neurosci. 2019 Jun 14;13:584. doi: 10.3389/fnins.2019.00584 (PMC6587679; doi:10.3389/fnins.2019.00584)
Supplement: TABLE S4 — Analysis of qRT-PCR results. [file Table_4.XLSX]

## Sheet: Sheet1
The mRNA expression of COX5A decreases in spinal cord after SCC													Multiple Comparisons
		N		Mean		Std. Deviation							Dependent Variable		(I)Group	(J) Group	Sig.
基因	组号	每组数目	分组
		sample		COX5A									COX5A	LSD	1	2	0.000101078
	COX5A	6	SHAM	0.0656998	±	0.0114914										3	0.00208258
		8	SCC 6H	0.0346304	±	0.00651714										4	1.0767e-05
		7	SCC 12H	0.0396499	±	0.00800274										5	1.64715e-14
		7	SCC 24H	0.0311266	±	0.00830021										6	2.99937e-15
		7	SCC 3D	0.0128555	±	0.00245382										7	3.51959e-14
		7	SCC 5D	0.012188	±	0.0035163										8	2.83622e-16
		7	SCC 7D	0.0147193	±	0.00826397										9	9.52287e-13
		7	SCC 14D	0.010893	±	0.00314929									2	3	0.371484
		8	SCC 28D	0.016299	±	0.00438462										4	0.408775
																5	9.93268e-09
																6	1.39249e-09
																7	2.35606e-08
AQP4 inhibition upregulate the mRNA expression of COX5A in SCC																8	8.70792e-11
																9	1.32722e-06
Descriptives										Multiple Comparisons					3	4	0.0989367
		N		Mean	Std. Deviation	Std. Error			Dependent Variable	(I) Specimen number	(J) Specimen number	Sig.				5	8.29307e-10
	ID			COX5A					COX5A	1	2	0.000425137				6	1.2416e-10
	1	8	Vector	0.00195208	0.000263159	0.000117688										7	1.91821e-09
	2	8	AQP4 RNAi	0.00620336	0.00222224	0.000993816										8	8.65245e-12
																9	9.39606e-08
															4	5	4.48729e-07
																6	6.88763e-08
																7	1.01498e-06
																8	4.72335e-09
		COX5A	Mean													9	4.83682e-05
		Vector	1												5	6	0.615997
		AQP4 RNAi	3.17782													7	0.824922
																8	0.228687
																9	0.139359
															6	7	0.470507
																8	0.478919
																9	0.0481754
															7	8	0.155654
																9	0.209314
															8	9	0.00789758
