# Supplementary material for: The Dual Role of AQP4 in Cytotoxic and Vasogenic Edema Following Spinal Cord Contusion and Its Possible Association With Energy Metabolism via COX5A
Source: Front Neurosci. 2019 Jun 14;13:584. doi: 10.3389/fnins.2019.00584 (PMC6587679; doi:10.3389/fnins.2019.00584)
Supplement: TABLE S5 — Analysis of wet-dry weight after SCC. [file Table_5.XLSX]

## Sheet: Sheet1
ID	Group	Wet weight（m0）	Second dry weight （m2）	δ
W-001	1d	0.1308	0.0387	0.704128			date	sham	1d	3d	7d
W-004	1d	0.1288	0.0363	0.718168			mean	0.701701	0.7104	0.73195	0.699049
W-009	1d	0.1168	0.034	0.708904			S.T
mean				0.7104
W-011	sham	0.1282	0.0378	0.705148
W-012	sham	0.1248	0.0367	0.705929
W-013	sham	0.1389	0.0425	0.694024
mean				0.701701
W-002	3d	0.127	0.0336	0.735433
W-006	3d	0.1162	0.0315	0.728916
W-010	3d	0.1311	0.0352	0.731503
mean				0.73195
W-008	7d	0.1172	0.0357	0.695392
W-005	7d	0.1157	0.0333	0.712187
W-003	7d	0.1073	0.0327	0.695247
W-007	7d	0.1086	0.0333	0.69337
mean				0.699049
ID	date	δ
1	0	0.705148
2	0	0.705929		δ
3	0	0.694024			N	mean	Std. Deviation	Std. Error	95% Confidence Interval for Mean		Minimum	Maximum
4	1	0.704128							Lower Bound	Upper Bound
5	1	0.718168		0	3	0.701701	0.00665929	0.00384474	0.685158	0.718243	0.694024	0.705929
6	1	0.708904		1	3	0.7104	0.00713818	0.00412123	0.692668	0.728132	0.704128	0.718168
7	3	0.735433		3	3	0.73195	0.0032817	0.00189469	0.723798	0.740103	0.728916	0.735433
8	3	0.728916		7	4	0.699049	0.00880669	0.00440335	0.685036	0.713062	0.69337	0.712187
9	3	0.731503		总数	13	0.709873	0.014654	0.00406429	0.701018	0.718728	0.69337	0.735433
10	7	0.695392
11	7	0.712187		Multiple Comparisons
12	7	0.695247		Dependent variable:δ
13	7	0.69337			(I) date	(J) date	Mean Difference (I-J)	Std. Error	Sig.	95% Confidence Interval
										Lower Bound	Upper Bound
				LSD	0	1	-0.00869936	0.00574013	0.163941	-0.0216844	0.00428571
						3	-0.0302497	0.00574013	0.000513956	-0.0432348	-0.0172647
						7	0.00265164	0.0053694	0.633244	-0.00949478	0.0147981
					1	0	0.00869936	0.00574013	0.163941	-0.00428571	0.0216844
						3	-0.0215504	0.00574013	0.00452431	-0.0345355	-0.00856531
						7	0.011351	0.0053694	0.0636531	-0.000795416	0.0234974
					3	0	.0302497443*	0.00574013	0.000513956	0.0172647	0.0432348
						1	.0215503840*	0.00574013	0.00452431	0.00856531	0.0345355
						7	.0329013885*	0.0053694	0.000173355	0.020755	0.0450478
					7	0	-0.00265164	0.0053694	0.633244	-0.0147981	0.00949478
						1	-0.011351	0.0053694	0.0636531	-0.0234974	0.000795416
						3	-0.0329014	0.0053694	0.000173355	-0.0450478	-0.020755
				Dunnett T3	0	1	-0.00869936	0.00563619	0.603936	-0.0333708	0.0159721
						3	-0.0302497	0.00428625	0.0236113	-0.0531552	-0.0073443
						7	0.00265164	0.00584564	0.996275	-0.02035	0.0256532
					1	0	0.00869936	0.00563619	0.603936	-0.0159721	0.0333708
						3	-0.0215504	0.0045359	0.0724303	-0.0465104	0.00340966
						7	0.011351	0.00603109	0.430046	-0.0125226	0.0352246
					3	0	.0302497443*	0.00428625	0.0236113	0.0073443	0.0531552
						1	0.0215504	0.0045359	0.0724303	-0.00340966	0.0465104
						7	.0329013885*	0.00479367	0.0101163	0.0119931	0.0538097
					7	0	-0.00265164	0.00584564	0.996275	-0.0256532	0.02035
						1	-0.011351	0.00603109	0.430046	-0.0352246	0.0125226
						3	-0.0329014	0.00479367	0.0101163	-0.0538097	-0.0119931
