# Supplementary material for: The Dual Role of AQP4 in Cytotoxic and Vasogenic Edema Following Spinal Cord Contusion and Its Possible Association With Energy Metabolism via COX5A
Source: Front Neurosci. 2019 Jun 14;13:584. doi: 10.3389/fnins.2019.00584 (PMC6587679; doi:10.3389/fnins.2019.00584)
Supplement: TABLE S6 — The expression of AQP4 and COX5A in Western blot after SCC. [file Table_6.XLS]

## Sheet: Sheet1
b-actin
Group	grayscale value										AQP4	Group	sham	12h	1d	3d	7d
sham	1802											grayscale value	499.22	2590	2692.5	2904.6	2316.1
12h	1595.6
1d	1476.2
3d	1612.8
7d	1652.1
AQP4
Group	grayscale value
sham	499.22
12h	2590
1d	2692.5
3d	2904.6
7d	2316.1
COX5A
Group	grayscale value										COX5A	Group	sham	12h	1d	3d	7d
sham	679.76											grayscale value	679.76	615.46	473.63	23.59	43.66
12h	615.46
1d	473.63
3d	23.59
7d	43.66
